# Supplementary material for: Catheter ablation of atrial arrhythmias in cardiac amyloidosis: Impact on heart failure and mortality
Source: PLoS One. 2024 Apr 5;19(4):e0301753. doi: 10.1371/journal.pone.0301753 (PMC10997066; doi:10.1371/journal.pone.0301753)
Supplement: S1 Data — (XLSM) [file pone.0301753.s001.xlsm]

## Sheet: Feuille1
age	gender	amyloidosis AL	TTR amyloidosis	mutated AT amyloidosis	light chains	other relevant pathology	death	cause of death	paroxysmal Afib	persistant Afib	Atrial tachy	flutter	hypertension	diabetes	LV dysfct	heart failure	previous embolisms	ischemic HD	CHA2DS2VaSC	previous AT/AFib ablation	previous flutter ablation	previous DC shock	previous AV node ablation	previous amiodarone	current amiodarone	other tested AA drugs	beta blocker	Ca blockers	digoxine	anticoagulants	which anticoagulant	pacemaker	ICD	PR interval	QRS duration	heart rate	NYHA	syncope	recurrences	type of reccurence	new ablation	hosp for heart failure in sinus rhthm	hospit for heart failure in arrythmia	creat in Afib	creat in sinus rhythm	BNP Afib	BNP sinus rhythm	weight Afib	weight sinus rhythm
73	M	non	TTR sénile	non	.	non	non		non	persistant Afib	Atrial tachy	non	hypertension	diabete	non	non	non	ischemic HD	5	non	non	previous DC shock	non	previous amiodarone	non	other tested AA drugs	betablockers	non	non	anticoagulants	Pradaxa	non	non	170	80	67	3	non	non	.	non	non	non	135	125	1802	1600	70	71
78	M	non	TTR sénile	non	.	non	death	heart failure	non	persistant Afib	non	non	hypertension	non	non	heart failure	non	non	3	non	non	previous DC shock	previous AV node ablation	previous amiodarone	non	other tested AA drugs	betablockers	non	non	anticoagulants	Coumadine	pacemaker	non	.	.	76	2	non	recurrences	Afib	oui	non	non	290	270	11682	9320	92	93
80	M	amyloidosis AL	non	non	lambda	Myelome	death	pneumopathy	paroxysmal Afib	non	non	non	hypertension	non	non	heart failure	non	non	3	non	non	previous DC shock	non	previous amiodarone	amio	other tested AA drugs	betablockers	non	digoxine	anticoagulants	Previscan	pacemaker	non	240	.	65	2	non	recurrences	atrial tachy	oui	non	non	89	93	1234	1346	100	100
73	M	non	TTR sénile	non	.	non	death	heart failure	non	persistant Afib	Atrial tachy	non	non	diabete	LV dysfct	heart failure	non	ischemic HD	4	non	non	previous DC shock	non	previous amiodarone	non	other tested AA drugs	betablockers	non	non	anticoagulants	Xarelto	non	non	190	.	88	3	non	recurrences	atrial tachy	non	non	hospitalisation	142	135	6066	2026	75	77
66	M	amyloidosis AL	non	non	lambda	non	death	cachexy	paroxysmal Afib	non	non	flutter	hypertension	non	LV dysfct	heart failure	non	ischemic HD	2	non	non	non	non	previous amiodarone	non	other tested AA drugs	betablockers	non	non	anticoagulants	Previscan	non	non	.	60	118	4	non	recurrences	Afib	oui	non	non	198	198	13599	10900	108	104
66	M	amyloidosis AL	non	non	lambda	non	non		non	persistant Afib	non	non	hypertension	diabete	LV dysfct	heart failure	previous embolism	non	4	non	previous flutter ablation	previous DC shock	non	previous amiodarone	non	other tested AA drugs	betablockers	non	non	anticoagulants	Previscan	non	ICD	.	100	.	2	non	non	.	non	non	non	.	.	.	.	.	.
70	F	amyloidosis AL	non	non	lambda	non	non		paroxysmal Afib	non	Atrial tachy	non	non	non	non	heart failure	non	non	3	non	non	non	non	previous amiodarone	non	other tested AA drugs	betablockers	non	non	anticoagulants	Coumadine	pacemaker	non	240	110	75	3	syncope	recurrences	Afib	oui	non	hospitalisation	70	82	955	3330	60	60
64	M	amyloidosis AL	non	non	kappa	Lymphome	death	pneumopathy	non	persistant Afib	Atrial tachy	non	non	non	non	heart failure	non	non	1	non	non	non	non	previous amiodarone	non	other tested AA drugs	betablockers	non	non	anticoagulants	Coumadine	non	non	.	.	.	3	non	recurrences	Afib	oui	non	non	.	.	.	.	.	.
66	M	amyloidosis AL	non	non	lambda	non	non		non	persistant Afib	non	flutter	non	non	non	heart failure	non	non	2	non	non	non	non	previous amiodarone	non	other tested AA drugs	betablockers	non	non	anticoagulants	Coumadine	pacemaker	non	220	90	71	2	non	recurrences	atrial tachy	oui	non	non	119	106	.	.	82	78
65	M	non	TTR sénile	non	.	non	non		non	non	non	flutter	non	non	non	non	non	non	1	non	non	non	non	previous amiodarone	non	aucun	non	non	non	anticoagulants	Xarelto	pacemaker	non	210	.	.	2	non	recurrences	Afib	non	non	hospitalisation	.	103	.	.	.	.
81	M	non	TTR sénile	non	.	non	non		non	persistant Afib	non	flutter	hypertension	non	non	non	non	ischemic HD	4	non	previous flutter ablation	previous DC shock	non	previous amiodarone	non	other tested AA drugs	betablockers	non	non	anticoagulants	Previscan	non	ICD	.	.	75	1	syncope	recurrences	Afib	non	non	non	108	96	1949	.	85	77
85	M	non	TTR sénile	non	.	non	non		non	persistant Afib	non	non	non	non	LV dysfct	heart failure	non	non	3	non	non	previous DC shock	non	previous amiodarone	amio	other tested AA drugs	betablockers	non	non	anticoagulants	Previscan	pacemaker	non	160	.	82	3	non	non	.	non	non	non	393	233	6400	7400	70	75
78	M	non	TTR sénile	non	.	non	non		paroxysmal Afib	non	Atrial tachy	flutter	hypertension	diabete	non	heart failure	non	non	5	non	non	previous DC shock	non	previous amiodarone	non	other tested AA drugs	betablockers	non	non	anticoagulants	Eliquis	pacemaker	non	220	100	85	2	non	non	.	non	non	non	175	149	2287	2314	87	87
84	M	non	non	mutated AT amyloidosis	.	non	death	stroke	non	non	non	flutter	hypertension	non	non	non	non	non	2	non	non	non	non	non	non	aucun	non	non	non	anticoagulants	Previscan	pacemaker	non	.	80	75	1	non	non	.	non	non	non	70	65	627	1804	67	71
81	F	non	non	mutated AT amyloidosis	.	non	death	heart failure	non	non	non	flutter	hypertension	non	non	heart failure	non	non	4	non	non	non	non	non	non	aucun	non	non	non	anticoagulants	Sintron	non	ICD	400	150	70	2	non	recurrences	Afib	non	non	hospitalisation	106	68	3212	1356	95	94
76	M	non	non	mutated AT amyloidosis	.	non	death	heart failure	non	non	non	flutter	hypertension	non	non	heart failure	non	non	4	non	non	non	non	previous amiodarone	amio	aucun	betablockers	non	non	anticoagulants	Previscan	non	ICD	220	190	67	2	non	non	.	non	non	hospitalisation	194	141	3572	1422	.	88
81	M	non	TTR sénile	non	.	Cancer colorectal	non		paroxysmal Afib	non	Atrial tachy	non	hypertension	non	LV dysfct	non	non	non	4	non	non	previous DC shock	non	previous amiodarone	amio	aucun	non	non	non	anticoagulants	Pradaxa	non	ICD	90	140	100	2	non	recurrences	atrial tachy	oui	non	non	121	116	2215	1644	82	85
81	F	non	TTR sénile	non	.	non	non		non	persistant Afib	non	flutter	hypertension	diabete	LV dysfct	heart failure	non	non	6	non	non	previous DC shock	previous AV node ablation	previous amiodarone	non	aucun	betablockers	non	digoxine	anticoagulants	Previscan	non	ICD	.	145	95	3	non	recurrences	atrial tachy	oui	non	non	82	64	4726	4678	56	56
70	M	amyloidosis AL	non	non	lambda	non	death	cachexy	paroxysmal Afib	non	Atrial tachy	flutter	hypertension	non	non	non	non	non	3	non	non	non	non	previous amiodarone	amio	aucun	non	non	non	anticoagulants	Eliquis	non	ICD	110	172	84	2	non	recurrences	atrial tachy	non	hospit	non	87	66	4603	3801	.	75
91	M	non	TTR sénile	non	.	Cancer prostate	death	lost to FU	paroxysmal Afib	non	non	flutter	non	non	non	non	non	ischemic HD	4	non	non	non	non	non	non	aucun	non	non	non	non		pacemaker	non	.	150	67	3	non	non	.	non	non	non	102	.	6526	.	78	72
63	F	amyloidosis AL	non	non	kappa	non	non		paroxysmal Afib	non	non	flutter	hypertension	non	non	heart failure	non	non	2	non	non	previous DC shock	non	previous amiodarone	amio	aucun	non	non	non	anticoagulants	Eliquis	pacemaker	ICD	.	176	60	3	non	non	.	non	non	non	138	148	1652	1572	90	91
72	M	non	TTR sénile	non	.	non	death	SD	non	non	non	flutter	hypertension	diabete	non	non	non	non	3	non	non	non	non	non	non	aucun	non	Ca blockers	non	anticoagulants	Eliquis	pacemaker	non	.	128	.	2	non	non	.	non	non	non	149	148	3837	2850	72	66
60	M	amyloidosis AL	non	non	lambda	non	non		non	non	non	flutter	hypertension	non	non	heart failure	non	non	1	non	non	non	non	non	non	aucun	non	Ca blockers	non	anticoagulants	Eliquis	non	ICD	220	200	.	3	non	non	.	non	non	non	83	89	1337	1108	84	82
87	M	non	TTR sénile	non	.	renal failure	non		non	persistant Afib	non	non	hypertension	non	non	heart failure	previous embolism	ischemic HD	4	non	non	non	non	previous amiodarone	amio	aucun	non	non	non	anticoagulants	Xarelto	pacemaker	non	.	176	.	2	non	non	.	non	non	hospitalisation	151	.	2586	.	87	.
79	M	non	TTR sénile	non	.	sleep apnea	non		non	non	Atrial tachy	non	hypertension	diabete	non	non	non	non	3	non	non	previous DC shock	non	previous amiodarone	amio	aucun	non	non	non	anticoagulants	Xarelto	pacemaker	non	112	120	.	2	non	non	.	non	non	non	117	.	2150	.	92	.
52	M	amyloidosis AL	non	non	.	non	non		non	non	Atrial tachy	flutter	non	non	non	heart failure	previous embolism	non	1	non	non	previous DC shock	non	previous amiodarone	amio	aucun	non	non	non	anticoagulants	Previscan	non	ICD	.	168	70	3	syncope	non	.	non	non	non	138	117	1422	1139	75	71
65	M	amyloidosis AL	non	non	lambda et kappa	Cancer prostate	non		paroxysmal Afib	non	non	non	non	non	LV dysfct	heart failure	non	ischemic HD	2	non	non	previous DC shock	non	previous amiodarone	non	aucun	non	non	non	anticoagulants	Eliquis	non	ICD	.	96	117	3	non	recurrences	Afib	non	non	hospitalisation	164	107	3774	2262	68	71
70	M	amyloidosis AL	non	non	lambda	non	non		non	non	non	flutter	hypertension	non	non	non	non	non	2	non	non	non	non	previous amiodarone	amio	aucun	non	non	non	anticoagulants	Eliquis	non	ICD	.	112	100	2	non	non	.	non	non	non	101	109	8455	6393	61	54
74	M	non	TTR sénile	non	.	non	non		non	non	non	flutter	hypertension	non	non	non	non	ischemic HD	3	non	non	non	non	previous amiodarone	amio	aucun	non	non	non	anticoagulants	Eliquis	pacemaker	non	.	150	85	1	non	non	.	non	non	non	106	105	446	215	89	87
82	F	non	non	mutated AT amyloidosis	.	non	death	covid	non	persistant Afib	Atrial tachy	non	hypertension	non	LV dysfct	non	previous embolism	non	5	non	non	non	previous AV node ablation	previous amiodarone	amio	aucun	non	non	non	anticoagulants	Eliquis	pacemaker	non	.	170	80	2	non	non	.	non	non	non	134	84	3520	1675	59	59
83	M	non	TTR sénile	non	.	Cancer vessie et colon	non		non	persistant Afib	non	non	hypertension	non	LV dysfct	heart failure	non	ischemic HD	5	non	non	non	non	previous amiodarone	non	aucun	non	non	non	anticoagulants	coumadine	non	non	.	.	250	2	non	non	.	non	non	non	178	181	7400	.	80	78
[truncated: 15 more columns]
